# Supplementary material for: Influence of Paratuberculosis Vaccination on the Local Immune Response in Experimentally Infected Calves: An Immunohistochemical Analysis
Source: Animals (Basel). 2025 Jun 22;15(13):1841. doi: 10.3390/ani15131841 (PMC12248800; doi:10.3390/ani15131841)
Supplement: Supplementary file 1 [file animals-15-01841-s001.zip]

Archive with 1 entries (1 files):
- animals-3644924-supplementary.pdf
